# Supplementary material for: HAPPE: A Tool for Population Haplotype Analysis and Visualization in Editable Excel Tables
Source: Front Plant Sci. 2022 Jul 1;13:927407. doi: 10.3389/fpls.2022.927407 (PMC9284118; doi:10.3389/fpls.2022.927407)
Supplement: Supplementary file 1 [file Data_Sheet_1.xlsx]

## Sheet: Table S2
Table S2. Euclidean distance matrix between two samples in gene Sevir.5G085400
sample name	WZHN	WZHH	WZHO	WZHT	WZHU	WZHW	XCAP	XCAS	XCAU	XCAW	XCAY	XCAZ	AGTWO	XCBX	XCBW	XCCH	XCCO	XCCS	XCGO	XCGP	XCGU	XGPG	XGPW	XGSB	XCCC	XCBZ	XCCP	XCCT	XCCU	XSHZ	ACOZZ	ACOYZ	AGTUB	AGTUH	AGTUT	AGTUX	AGTWC	NYHP	AGTYP	NYHS	XTOB	AGTZH	AGTZP	AGTZS
WZHN	0	0	0	0	0	0	0	0	0	0	0	0	3.46	3.46	3.46	3.46	3.46	3.46	3.46	3.46	3.46	3.46	3.46	3.46	5.29	5.29	5.29	5.29	5.29	5.14	4.9	4.9	4.9	4.9	4.9	4.9	4.9	6.32	6.32	6.32	6.32	6.29	6.68	7.39
WZHH	0	0	0	0	0	0	0	0	0	0	0	0	3.46	3.46	3.46	3.46	3.46	3.46	3.46	3.46	3.46	3.46	3.46	3.46	5.29	5.29	5.29	5.29	5.29	5.14	4.9	4.9	4.9	4.9	4.9	4.9	4.9	6.32	6.32	6.32	6.32	6.29	6.68	7.39
WZHO	0	0	0	0	0	0	0	0	0	0	0	0	3.46	3.46	3.46	3.46	3.46	3.46	3.46	3.46	3.46	3.46	3.46	3.46	5.29	5.29	5.29	5.29	5.29	5.14	4.9	4.9	4.9	4.9	4.9	4.9	4.9	6.32	6.32	6.32	6.32	6.29	6.68	7.39
WZHT	0	0	0	0	0	0	0	0	0	0	0	0	3.46	3.46	3.46	3.46	3.46	3.46	3.46	3.46	3.46	3.46	3.46	3.46	5.29	5.29	5.29	5.29	5.29	5.14	4.9	4.9	4.9	4.9	4.9	4.9	4.9	6.32	6.32	6.32	6.32	6.29	6.68	7.39
WZHU	0	0	0	0	0	0	0	0	0	0	0	0	3.46	3.46	3.46	3.46	3.46	3.46	3.46	3.46	3.46	3.46	3.46	3.46	5.29	5.29	5.29	5.29	5.29	5.14	4.9	4.9	4.9	4.9	4.9	4.9	4.9	6.32	6.32	6.32	6.32	6.29	6.68	7.39
WZHW	0	0	0	0	0	0	0	0	0	0	0	0	3.46	3.46	3.46	3.46	3.46	3.46	3.46	3.46	3.46	3.46	3.46	3.46	5.29	5.29	5.29	5.29	5.29	5.14	4.9	4.9	4.9	4.9	4.9	4.9	4.9	6.32	6.32	6.32	6.32	6.29	6.68	7.39
XCAP	0	0	0	0	0	0	0	0	0	0	0	0	3.46	3.46	3.46	3.46	3.46	3.46	3.46	3.46	3.46	3.46	3.46	3.46	5.29	5.29	5.29	5.29	5.29	5.14	4.9	4.9	4.9	4.9	4.9	4.9	4.9	6.32	6.32	6.32	6.32	6.29	6.68	7.39
XCAS	0	0	0	0	0	0	0	0	0	0	0	0	3.46	3.46	3.46	3.46	3.46	3.46	3.46	3.46	3.46	3.46	3.46	3.46	5.29	5.29	5.29	5.29	5.29	5.14	4.9	4.9	4.9	4.9	4.9	4.9	4.9	6.32	6.32	6.32	6.32	6.29	6.68	7.39
XCAU	0	0	0	0	0	0	0	0	0	0	0	0	3.46	3.46	3.46	3.46	3.46	3.46	3.46	3.46	3.46	3.46	3.46	3.46	5.29	5.29	5.29	5.29	5.29	5.14	4.9	4.9	4.9	4.9	4.9	4.9	4.9	6.32	6.32	6.32	6.32	6.29	6.68	7.39
XCAW	0	0	0	0	0	0	0	0	0	0	0	0	3.46	3.46	3.46	3.46	3.46	3.46	3.46	3.46	3.46	3.46	3.46	3.46	5.29	5.29	5.29	5.29	5.29	5.14	4.9	4.9	4.9	4.9	4.9	4.9	4.9	6.32	6.32	6.32	6.32	6.29	6.68	7.39
XCAY	0	0	0	0	0	0	0	0	0	0	0	0	3.46	3.46	3.46	3.46	3.46	3.46	3.46	3.46	3.46	3.46	3.46	3.46	5.29	5.29	5.29	5.29	5.29	5.14	4.9	4.9	4.9	4.9	4.9	4.9	4.9	6.32	6.32	6.32	6.32	6.29	6.68	7.39
XCAZ	0	0	0	0	0	0	0	0	0	0	0	0	3.46	3.46	3.46	3.46	3.46	3.46	3.46	3.46	3.46	3.46	3.46	3.46	5.29	5.29	5.29	5.29	5.29	5.14	4.9	4.9	4.9	4.9	4.9	4.9	4.9	6.32	6.32	6.32	6.32	6.29	6.68	7.39
AGTWO	3.46	3.46	3.46	3.46	3.46	3.46	3.46	3.46	3.46	3.46	3.46	3.46	0	4	4	4	4	4	4	4	4	4	4	4	5.29	5.29	5.29	5.29	5.29	5.16	4.47	4.47	4.47	4.47	4.47	4.47	4.47	4.9	4.9	4.9	4.9	4.88	4.96	4.95
XCBX	3.46	3.46	3.46	3.46	3.46	3.46	3.46	3.46	3.46	3.46	3.46	3.46	4	0	0	0	0	0	0	0	0	0	0	0	5.66	5.66	5.66	5.66	5.66	5.48	5.29	5.29	5.29	5.29	5.29	5.29	5.29	6.63	6.63	6.63	6.63	6.6	6.97	7.65
XCBW	3.46	3.46	3.46	3.46	3.46	3.46	3.46	3.46	3.46	3.46	3.46	3.46	4	0	0	0	0	0	0	0	0	0	0	0	5.66	5.66	5.66	5.66	5.66	5.48	5.29	5.29	5.29	5.29	5.29	5.29	5.29	6.63	6.63	6.63	6.63	6.6	6.97	7.65
XCCH	3.46	3.46	3.46	3.46	3.46	3.46	3.46	3.46	3.46	3.46	3.46	3.46	4	0	0	0	0	0	0	0	0	0	0	0	5.66	5.66	5.66	5.66	5.66	5.48	5.29	5.29	5.29	5.29	5.29	5.29	5.29	6.63	6.63	6.63	6.63	6.6	6.97	7.65
XCCO	3.46	3.46	3.46	3.46	3.46	3.46	3.46	3.46	3.46	3.46	3.46	3.46	4	0	0	0	0	0	0	0	0	0	0	0	5.66	5.66	5.66	5.66	5.66	5.48	5.29	5.29	5.29	5.29	5.29	5.29	5.29	6.63	6.63	6.63	6.63	6.6	6.97	7.65
XCCS	3.46	3.46	3.46	3.46	3.46	3.46	3.46	3.46	3.46	3.46	3.46	3.46	4	0	0	0	0	0	0	0	0	0	0	0	5.66	5.66	5.66	5.66	5.66	5.48	5.29	5.29	5.29	5.29	5.29	5.29	5.29	6.63	6.63	6.63	6.63	6.6	6.97	7.65
XCGO	3.46	3.46	3.46	3.46	3.46	3.46	3.46	3.46	3.46	3.46	3.46	3.46	4	0	0	0	0	0	0	0	0	0	0	0	5.66	5.66	5.66	5.66	5.66	5.48	5.29	5.29	5.29	5.29	5.29	5.29	5.29	6.63	6.63	6.63	6.63	6.6	6.97	7.65
XCGP	3.46	3.46	3.46	3.46	3.46	3.46	3.46	3.46	3.46	3.46	3.46	3.46	4	0	0	0	0	0	0	0	0	0	0	0	5.66	5.66	5.66	5.66	5.66	5.48	5.29	5.29	5.29	5.29	5.29	5.29	5.29	6.63	6.63	6.63	6.63	6.6	6.97	7.65
XCGU	3.46	3.46	3.46	3.46	3.46	3.46	3.46	3.46	3.46	3.46	3.46	3.46	4	0	0	0	0	0	0	0	0	0	0	0	5.66	5.66	5.66	5.66	5.66	5.48	5.29	5.29	5.29	5.29	5.29	5.29	5.29	6.63	6.63	6.63	6.63	6.6	6.97	7.65
XGPG	3.46	3.46	3.46	3.46	3.46	3.46	3.46	3.46	3.46	3.46	3.46	3.46	4	0	0	0	0	0	0	0	0	0	0	0	5.66	5.66	5.66	5.66	5.66	5.48	5.29	5.29	5.29	5.29	5.29	5.29	5.29	6.63	6.63	6.63	6.63	6.6	6.97	7.65
XGPW	3.46	3.46	3.46	3.46	3.46	3.46	3.46	3.46	3.46	3.46	3.46	3.46	4	0	0	0	0	0	0	0	0	0	0	0	5.66	5.66	5.66	5.66	5.66	5.48	5.29	5.29	5.29	5.29	5.29	5.29	5.29	6.63	6.63	6.63	6.63	6.6	6.97	7.65
XGSB	3.46	3.46	3.46	3.46	3.46	3.46	3.46	3.46	3.46	3.46	3.46	3.46	4	0	0	0	0	0	0	0	0	0	0	0	5.66	5.66	5.66	5.66	5.66	5.48	5.29	5.29	5.29	5.29	5.29	5.29	5.29	6.63	6.63	6.63	6.63	6.6	6.97	7.65
XCCC	5.29	5.29	5.29	5.29	5.29	5.29	5.29	5.29	5.29	5.29	5.29	5.29	5.29	5.66	5.66	5.66	5.66	5.66	5.66	5.66	5.66	5.66	5.66	5.66	0	0	0	0	0	0.22	3.46	3.46	3.46	3.46	3.46	3.46	3.46	7.75	7.75	7.75	7.75	7.72	8.04	6.64
XCBZ	5.29	5.29	5.29	5.29	5.29	5.29	5.29	5.29	5.29	5.29	5.29	5.29	5.29	5.66	5.66	5.66	5.66	5.66	5.66	5.66	5.66	5.66	5.66	5.66	0	0	0	0	0	0.22	3.46	3.46	3.46	3.46	3.46	3.46	3.46	7.75	7.75	7.75	7.75	7.72	8.04	6.64
XCCP	5.29	5.29	5.29	5.29	5.29	5.29	5.29	5.29	5.29	5.29	5.29	5.29	5.29	5.66	5.66	5.66	5.66	5.66	5.66	5.66	5.66	5.66	5.66	5.66	0	0	0	0	0	0.22	3.46	3.46	3.46	3.46	3.46	3.46	3.46	7.75	7.75	7.75	7.75	7.72	8.04	6.64
XCCT	5.29	5.29	5.29	5.29	5.29	5.29	5.29	5.29	5.29	5.29	5.29	5.29	5.29	5.66	5.66	5.66	5.66	5.66	5.66	5.66	5.66	5.66	5.66	5.66	0	0	0	0	0	0.22	3.46	3.46	3.46	3.46	3.46	3.46	3.46	7.75	7.75	7.75	7.75	7.72	8.04	6.64
XCCU	5.29	5.29	5.29	5.29	5.29	5.29	5.29	5.29	5.29	5.29	5.29	5.29	5.29	5.66	5.66	5.66	5.66	5.66	5.66	5.66	5.66	5.66	5.66	5.66	0	0	0	0	0	0.22	3.46	3.46	3.46	3.46	3.46	3.46	3.46	7.75	7.75	7.75	7.75	7.72	8.04	6.64
XSHZ	5.14	5.14	5.14	5.14	5.14	5.14	5.14	5.14	5.14	5.14	5.14	5.14	5.16	5.48	5.48	5.48	5.48	5.48	5.48	5.48	5.48	5.48	5.48	5.48	0.22	0.22	0.22	0.22	0.22	0	3.41	3.41	3.41	3.41	3.41	3.41	3.41	7.65	7.65	7.65	7.65	7.62	7.94	6.61
ACOZZ	4.9	4.9	4.9	4.9	4.9	4.9	4.9	4.9	4.9	4.9	4.9	4.9	4.47	5.29	5.29	5.29	5.29	5.29	5.29	5.29	5.29	5.29	5.29	5.29	3.46	3.46	3.46	3.46	3.46	3.41	0	0	0	0	0	0	0	7.48	7.48	7.48	7.48	7.46	7.79	5.7
ACOYZ	4.9	4.9	4.9	4.9	4.9	4.9	4.9	4.9	4.9	4.9	4.9	4.9	4.47	5.29	5.29	5.29	5.29	5.29	5.29	5.29	5.29	5.29	5.29	5.29	3.46	3.46	3.46	3.46	3.46	3.41	0	0	0	0	0	0	0	7.48	7.48	7.48	7.48	7.46	7.79	5.7
AGTUB	4.9	4.9	4.9	4.9	4.9	4.9	4.9	4.9	4.9	4.9	4.9	4.9	4.47	5.29	5.29	5.29	5.29	5.29	5.29	5.29	5.29	5.29	5.29	5.29	3.46	3.46	3.46	3.46	3.46	3.41	0	0	0	0	0	0	0	7.48	7.48	7.48	7.48	7.46	7.79	5.7
AGTUH	4.9	4.9	4.9	4.9	4.9	4.9	4.9	4.9	4.9	4.9	4.9	4.9	4.47	5.29	5.29	5.29	5.29	5.29	5.29	5.29	5.29	5.29	5.29	5.29	3.46	3.46	3.46	3.46	3.46	3.41	0	0	0	0	0	0	0	7.48	7.48	7.48	7.48	7.46	7.79	5.7
AGTUT	4.9	4.9	4.9	4.9	4.9	4.9	4.9	4.9	4.9	4.9	4.9	4.9	4.47	5.29	5.29	5.29	5.29	5.29	5.29	5.29	5.29	5.29	5.29	5.29	3.46	3.46	3.46	3.46	3.46	3.41	0	0	0	0	0	0	0	7.48	7.48	7.48	7.48	7.46	7.79	5.7
AGTUX	4.9	4.9	4.9	4.9	4.9	4.9	4.9	4.9	4.9	4.9	4.9	4.9	4.47	5.29	5.29	5.29	5.29	5.29	5.29	5.29	5.29	5.29	5.29	5.29	3.46	3.46	3.46	3.46	3.46	3.41	0	0	0	0	0	0	0	7.48	7.48	7.48	7.48	7.46	7.79	5.7
AGTWC	4.9	4.9	4.9	4.9	4.9	4.9	4.9	4.9	4.9	4.9	4.9	4.9	4.47	5.29	5.29	5.29	5.29	5.29	5.29	5.29	5.29	5.29	5.29	5.29	3.46	3.46	3.46	3.46	3.46	3.41	0	0	0	0	0	0	0	7.48	7.48	7.48	7.48	7.46	7.79	5.7
NYHP	6.32	6.32	6.32	6.32	6.32	6.32	6.32	6.32	6.32	6.32	6.32	6.32	4.9	6.63	6.63	6.63	6.63	6.63	6.63	6.63	6.63	6.63	6.63	6.63	7.75	7.75	7.75	7.75	7.75	7.65	7.48	7.48	7.48	7.48	7.48	7.48	7.48	0	0	0	0	0.1	2.93	5.07
AGTYP	6.32	6.32	6.32	6.32	6.32	6.32	6.32	6.32	6.32	6.32	6.32	6.32	4.9	6.63	6.63	6.63	6.63	6.63	6.63	6.63	6.63	6.63	6.63	6.63	7.75	7.75	7.75	7.75	7.75	7.65	7.48	7.48	7.48	7.48	7.48	7.48	7.48	0	0	0	0	0.1	2.93	5.07
NYHS	6.32	6.32	6.32	6.32	6.32	6.32	6.32	6.32	6.32	6.32	6.32	6.32	4.9	6.63	6.63	6.63	6.63	6.63	6.63	6.63	6.63	6.63	6.63	6.63	7.75	7.75	7.75	7.75	7.75	7.65	7.48	7.48	7.48	7.48	7.48	7.48	7.48	0	0	0	0	0.1	2.93	5.07
XTOB	6.32	6.32	6.32	6.32	6.32	6.32	6.32	6.32	6.32	6.32	6.32	6.32	4.9	6.63	6.63	6.63	6.63	6.63	6.63	6.63	6.63	6.63	6.63	6.63	7.75	7.75	7.75	7.75	7.75	7.65	7.48	7.48	7.48	7.48	7.48	7.48	7.48	0	0	0	0	0.1	2.93	5.07
AGTZH	6.29	6.29	6.29	6.29	6.29	6.29	6.29	6.29	6.29	6.29	6.29	6.29	4.88	6.6	6.6	6.6	6.6	6.6	6.6	6.6	6.6	6.6	6.6	6.6	7.72	7.72	7.72	7.72	7.72	7.62	7.46	7.46	7.46	7.46	7.46	7.46	7.46	0.1	0.1	0.1	0.1	0	2.94	5.07
AGTZP	6.68	6.68	6.68	6.68	6.68	6.68	6.68	6.68	6.68	6.68	6.68	6.68	4.96	6.97	6.97	6.97	6.97	6.97	6.97	6.97	6.97	6.97	6.97	6.97	8.04	8.04	8.04	8.04	8.04	7.94	7.79	7.79	7.79	7.79	7.79	7.79	7.79	2.93	2.93	2.93	2.93	2.94	0	4.77
AGTZS	7.39	7.39	7.39	7.39	7.39	7.39	7.39	7.39	7.39	7.39	7.39	7.39	4.95	7.65	7.65	7.65	7.65	7.65	7.65	7.65	7.65	7.65	7.65	7.65	6.64	6.64	6.64	6.64	6.64	6.61	5.7	5.7	5.7	5.7	5.7	5.7	5.7	5.07	5.07	5.07	5.07	5.07	4.77	0

## Sheet: Table S3
Table S3. The linkage matrix resulting from the hierarchical clustering in gene Sevir.5G085400
cluster1	cluster2	distance	# sample in this cluster	new cluster id
ACOYZ	ACOZZ	0	2	44
AGTUB	44	0	3	45
AGTUH	45	0	4	46
AGTUT	46	0	5	47
AGTUX	47	0	6	48
AGTWC	48	0	7	49
XCBZ	XCCC	0	2	50
XCCP	50	0	3	51
XCCT	51	0	4	52
XCCU	52	0	5	53
WZHH	WZHN	0	2	54
WZHO	54	0	3	55
WZHT	55	0	4	56
WZHU	56	0	5	57
WZHW	57	0	6	58
XCAP	58	0	7	59
XCAS	59	0	8	60
XCAU	60	0	9	61
XCAW	61	0	10	62
XCAY	62	0	11	63
XCAZ	63	0	12	64
XCBW	XCBX	0	2	65
XCCH	65	0	3	66
XCCO	66	0	4	67
XCCS	67	0	5	68
XCGO	68	0	6	69
XCGP	69	0	7	70
XCGU	70	0	8	71
XGPG	71	0	9	72
XGPW	72	0	10	73
XGSB	73	0	11	74
AGTYP	NYHP	0	2	75
NYHS	75	0	3	76
XTOB	76	0	4	77
AGTZH	77	0.13	5	78
XSHZ	53	0.29	6	79
AGTZP	78	3.79	6	80
AGTWO	64	4.71	13	81
AGTZS	80	6.42	7	82
49	79	8.78	13	83
74	81	11.68	24	84
83	84	18.9	37	85
82	85	20.55	44	86

## Sheet: Table S5
Table S5. Distribution of each haplotype cluster in the gene Sevir.5G394700 in different subgroups
haplotype cluster	sample	Central	Central_East	Central_North	West_Coast
hap1	9	0	8	1	0
hap2	6	0	0	6	0
hap3	5	0	2	3	0
hap4	5	0	1	0	4
hap5	5	0	0	2	3
hap6	4	0	0	0	4
hap7	4	4	0	0	0
hap8	2	0	0	0	2
hap9	2	2	0	0	0
hap10	2	0	0	1	1

## Sheet: Table S6
Table S6. Euclidean distance matrix between two samples in gene Sevir. 5G394700
sample name	XCAY	WZHW	AGTWO	WZHU	XCAW	WZHH	XCAU	WZHN	XCCT	XCAP	XGPW	XCGP	WZHT	XCAS	WZHO	XCBX	AGTZP	AGTZH	AGTUB	ACOYZ	AGTUX	AGTWC	XCGO	AGTUT	AGTUH	ACOZZ	AGTZS	XCCH	XCCP	NYHS	AGTYP	NYHP	XTOB	XGSB	XCAZ	XCBZ	XCBW	XCCC	XCCO	XCCS	XCCU	XGPG	XSHZ	XCGU
XCAY	0	0.9	1.9	4.43	6.3	5.37	8.28	8.28	8.28	6.85	6.64	7.35	7.59	8.7	5.78	8.91	9.49	8.28	10.42	10.42	10.42	10.42	10.42	11.86	10.23	10.23	10.23	10.23	10.23	10.99	10.98	11.77	13.08	12.8	12.64	13.73	13.73	13.73	13.73	13.73	13.73	13.73	13.62	13.73
WZHW	0.9	0	1	4.34	6.09	5.13	8.12	8.12	8.12	6.66	6.58	7.41	7.65	8.55	5.71	8.76	9.36	8.33	10.29	10.29	10.29	10.29	10.29	11.75	10.1	10.1	10.1	10.1	10.1	10.88	10.86	11.66	12.98	12.77	12.53	13.64	13.64	13.64	13.64	13.64	13.64	13.64	13.53	13.64
AGTWO	1.9	1	0	4.45	6.01	5.03	8.06	8.06	8.06	6.58	6.66	7.59	7.83	8.49	5.8	8.7	9.3	8.49	10.25	10.25	10.25	10.25	10.25	11.7	10.05	10.05	10.05	10.05	10.05	10.83	10.81	11.62	12.94	12.81	12.49	13.6	13.6	13.6	13.6	13.6	13.6	13.6	13.49	13.6
WZHU	4.43	4.34	4.45	0	7.48	6.72	7.95	7.95	7.95	6.44	6.36	8.58	8.79	9.59	7.17	8.6	9.2	8.32	10.16	10.16	10.16	10.16	10.16	11.63	9.96	9.96	9.96	9.96	9.96	11.71	11.69	11.54	11.63	12.09	13.26	13.53	13.53	13.53	13.53	13.53	13.53	13.53	13.42	13.53
XCAW	6.3	6.09	6.01	7.48	0	3.29	5.37	5.37	5.37	7.11	6.09	8.05	8.28	6	7.91	7.83	9.3	10.05	8.3	8.3	8.3	8.3	8.3	10.04	8.05	8.05	8.05	8.05	8.05	10.49	10.47	11.3	12.66	13.09	10.95	12.2	12.2	12.2	12.2	12.2	12.2	12.2	12.08	12.2
WZHH	5.37	5.13	5.03	6.72	3.29	0	6.3	6.3	6.3	7.83	5.13	7.35	7.59	6.84	7.19	7.1	8.7	9.5	8.93	8.93	8.93	8.93	8.93	10.57	8.7	8.7	8.7	8.7	8.7	9.96	9.94	10.81	12.22	13.5	11.44	12.64	12.64	12.64	12.64	12.64	12.64	12.64	12.52	12.64
XCAU	8.28	8.12	8.06	7.95	5.37	6.3	0	0	0	4.65	4.76	9.68	9.87	8.05	9.56	7.83	8.49	11.4	6.32	6.32	6.32	6.32	6.32	8.49	6	6	6	6	6	11.79	11.46	10.64	12.07	12.53	12.2	10.95	10.95	10.95	10.95	10.95	10.95	10.95	10.82	10.95
WZHN	8.28	8.12	8.06	7.95	5.37	6.3	0	0	0	4.65	4.76	9.68	9.87	8.05	9.56	7.83	8.49	11.4	6.32	6.32	6.32	6.32	6.32	8.49	6	6	6	6	6	11.79	11.46	10.64	12.07	12.53	12.2	10.95	10.95	10.95	10.95	10.95	10.95	10.95	10.82	10.95
XCCT	8.28	8.12	8.06	7.95	5.37	6.3	0	0	0	4.65	4.76	9.68	9.87	8.05	9.56	7.83	8.49	11.4	6.32	6.32	6.32	6.32	6.32	8.49	6	6	6	6	6	11.79	11.46	10.64	12.07	12.53	12.2	10.95	10.95	10.95	10.95	10.95	10.95	10.95	10.82	10.95
XCAP	6.85	6.66	6.58	6.44	7.11	7.83	4.65	4.65	4.65	0	6.66	10.05	10.23	9.3	8.35	9.11	9.3	10.4	7.85	7.85	7.85	7.85	7.85	9.68	7.59	7.59	7.59	7.59	7.59	12.67	12.37	11.62	12.94	11.63	13.06	11.9	11.9	11.9	11.9	11.9	11.9	11.9	11.77	11.9
XGPW	6.64	6.58	6.66	6.36	6.09	5.13	4.76	4.76	4.76	6.66	0	8.32	8.54	8.55	8.71	6.92	7.17	10.61	7.92	7.92	7.92	7.92	7.92	9.73	7.66	7.66	7.66	7.66	7.66	10.88	10.52	9.62	11.18	12.77	12.53	11.94	11.94	11.94	11.94	11.94	11.94	11.94	11.82	11.94
XCGP	7.35	7.41	7.59	8.58	8.05	7.35	9.68	9.68	9.68	10.05	8.32	0	1.9	5.37	5.54	5.7	6.58	7.7	8.82	8.82	8.82	8.82	8.82	10.85	7.6	7.6	7.6	7.6	7.6	9.9	9.88	10.76	12.17	13.04	11.7	12.87	12.87	12.87	12.87	12.87	12.87	12.87	12.46	12.87
WZHT	7.59	7.65	7.83	8.79	8.28	7.59	9.87	9.87	9.87	10.23	8.54	1.9	0	5.7	5.86	6.01	6.85	7.93	9.02	9.02	9.02	9.02	9.02	11.02	7.83	7.83	7.83	7.83	7.83	10.08	10.06	10.92	12.32	13.17	11.85	13.01	13.01	13.01	13.01	13.01	13.01	13.01	12.6	13.01
XCAS	8.7	8.55	8.49	9.59	6	6.84	8.05	8.05	8.05	9.3	8.55	5.37	5.7	0	6.46	5.03	7.11	9	6.99	6.99	6.99	6.99	6.99	9.43	5.37	5.37	5.37	5.37	5.37	9.9	9.88	10.76	12.17	12.62	10.39	11.7	11.7	11.7	11.7	11.7	11.7	11.7	11.24	11.7
WZHO	5.78	5.71	5.8	7.17	7.91	7.19	9.56	9.56	9.56	8.35	8.71	5.54	5.86	6.46	0	6.73	7.96	7.08	9.52	9.52	9.52	9.52	9.52	11.43	8.4	8.4	8.4	8.4	8.4	10.87	10.85	11.65	12.82	12.48	12.24	13.36	13.36	13.36	13.36	13.36	13.36	13.36	12.96	13.36
XCBX	8.91	8.76	8.7	8.6	7.83	7.1	7.83	7.83	7.83	9.11	6.92	5.7	6.01	5.03	6.73	0	5.03	9.2	6.73	6.73	6.73	6.73	6.73	9.23	5.03	5.03	5.03	5.03	5.03	10.08	9.7	9.51	11.09	12.48	11.54	11.54	11.54	11.54	11.54	11.54	11.54	11.54	11.07	11.54
AGTZP	9.49	9.36	9.3	9.2	9.3	8.7	8.49	8.49	8.49	9.3	7.17	6.58	6.85	7.11	7.96	5.03	0	10.13	7.49	7.49	7.49	7.49	7.49	9.8	6.01	6.01	6.01	6.01	6.01	10.94	10.59	9.7	11.25	12.62	12.59	12	12	12	12	12	12	12	11.55	12
AGTZH	8.28	8.33	8.49	8.32	10.05	9.5	11.4	11.4	11.4	10.4	10.61	7.7	7.93	9	7.08	9.2	10.13	0	9.87	9.87	9.87	9.87	9.87	12.08	10.48	10.48	10.48	10.48	10.48	11.89	11.87	12.61	12.17	12.27	12.86	13.94	13.94	13.94	13.94	13.94	13.94	13.94	13.83	13.94
AGTUB	10.42	10.29	10.25	10.16	8.3	8.93	6.32	6.32	6.32	7.85	7.92	8.82	9.02	6.99	9.52	6.73	7.49	9.87	0	0	0	0	0	7.48	4.47	4.47	4.47	4.47	4.47	11.44	11.1	10.26	11.74	12.2	11.87	10.58	10.58	10.58	10.58	10.58	10.58	10.58	10.44	10.58
ACOYZ	10.42	10.29	10.25	10.16	8.3	8.93	6.32	6.32	6.32	7.85	7.92	8.82	9.02	6.99	9.52	6.73	7.49	9.87	0	0	0	0	0	7.48	4.47	4.47	4.47	4.47	4.47	11.44	11.1	10.26	11.74	12.2	11.87	10.58	10.58	10.58	10.58	10.58	10.58	10.58	10.44	10.58
AGTUX	10.42	10.29	10.25	10.16	8.3	8.93	6.32	6.32	6.32	7.85	7.92	8.82	9.02	6.99	9.52	6.73	7.49	9.87	0	0	0	0	0	7.48	4.47	4.47	4.47	4.47	4.47	11.44	11.1	10.26	11.74	12.2	11.87	10.58	10.58	10.58	10.58	10.58	10.58	10.58	10.44	10.58
AGTWC	10.42	10.29	10.25	10.16	8.3	8.93	6.32	6.32	6.32	7.85	7.92	8.82	9.02	6.99	9.52	6.73	7.49	9.87	0	0	0	0	0	7.48	4.47	4.47	4.47	4.47	4.47	11.44	11.1	10.26	11.74	12.2	11.87	10.58	10.58	10.58	10.58	10.58	10.58	10.58	10.44	10.58
XCGO	10.42	10.29	10.25	10.16	8.3	8.93	6.32	6.32	6.32	7.85	7.92	8.82	9.02	6.99	9.52	6.73	7.49	9.87	0	0	0	0	0	7.48	4.47	4.47	4.47	4.47	4.47	11.44	11.1	10.26	11.74	12.2	11.87	10.58	10.58	10.58	10.58	10.58	10.58	10.58	10.44	10.58
AGTUT	11.86	11.75	11.7	11.63	10.04	10.57	8.49	8.49	8.49	9.68	9.73	10.85	11.02	9.43	11.43	9.23	9.8	12.08	7.48	7.48	7.48	7.48	7.48	0	7.75	7.75	7.75	7.75	7.75	11.79	11.46	10.64	12.07	12.2	11.87	10.58	10.58	10.58	10.58	10.58	10.58	10.58	10.52	10.58
AGTUH	10.23	10.1	10.05	9.96	8.05	8.7	6	6	6	7.59	7.66	7.6	7.83	5.37	8.4	5.03	6.01	10.48	4.47	4.47	4.47	4.47	4.47	7.75	0	0	0	0	0	11.27	10.92	10.06	11.57	12.04	11.7	10.39	10.39	10.39	10.39	10.39	10.39	10.39	9.87	10.39
ACOZZ	10.23	10.1	10.05	9.96	8.05	8.7	6	6	6	7.59	7.66	7.6	7.83	5.37	8.4	5.03	6.01	10.48	4.47	4.47	4.47	4.47	4.47	7.75	0	0	0	0	0	11.27	10.92	10.06	11.57	12.04	11.7	10.39	10.39	10.39	10.39	10.39	10.39	10.39	9.87	10.39
AGTZS	10.23	10.1	10.05	9.96	8.05	8.7	6	6	6	7.59	7.66	7.6	7.83	5.37	8.4	5.03	6.01	10.48	4.47	4.47	4.47	4.47	4.47	7.75	0	0	0	0	0	11.27	10.92	10.06	11.57	12.04	11.7	10.39	10.39	10.39	10.39	10.39	10.39	10.39	9.87	10.39
XCCH	10.23	10.1	10.05	9.96	8.05	8.7	6	6	6	7.59	7.66	7.6	7.83	5.37	8.4	5.03	6.01	10.48	4.47	4.47	4.47	4.47	4.47	7.75	0	0	0	0	0	11.27	10.92	10.06	11.57	12.04	11.7	10.39	10.39	10.39	10.39	10.39	10.39	10.39	9.87	10.39
XCCP	10.23	10.1	10.05	9.96	8.05	8.7	6	6	6	7.59	7.66	7.6	7.83	5.37	8.4	5.03	6.01	10.48	4.47	4.47	4.47	4.47	4.47	7.75	0	0	0	0	0	11.27	10.92	10.06	11.57	12.04	11.7	10.39	10.39	10.39	10.39	10.39	10.39	10.39	9.87	10.39
NYHS	10.99	10.88	10.83	11.71	10.49	9.96	11.79	11.79	11.79	12.67	10.88	9.9	10.08	9.9	10.87	10.08	10.94	11.89	11.44	11.44	11.44	11.44	11.44	11.79	11.27	11.27	11.27	11.27	11.27	0	2.76	5.07	7.63	13.91	11.92	13.07	13.07	13.07	13.07	13.07	13.07	13.07	13.03	13.07
AGTYP	10.98	10.86	10.81	11.69	10.47	9.94	11.46	11.46	11.46	12.37	10.52	9.88	10.06	9.88	10.85	9.7	10.59	11.87	11.1	11.1	11.1	11.1	11.1	11.46	10.92	10.92	10.92	10.92	10.92	2.76	0	4.25	7.11	13.63	11.9	12.78	12.78	12.78	12.78	12.78	12.78	12.78	12.74	12.78
NYHP	11.77	11.66	11.62	11.54	11.3	10.81	10.64	10.64	10.64	11.62	9.62	10.76	10.92	10.76	11.65	9.51	9.7	12.61	10.26	10.26	10.26	10.26	10.26	10.64	10.06	10.06	10.06	10.06	10.06	5.07	4.25	0	5.7	12.95	12.64	12.05	12.05	12.05	12.05	12.05	12.05	12.05	12.01	12.05
XTOB	13.08	12.98	12.94	11.63	12.66	12.22	12.07	12.07	12.07	12.94	11.18	12.17	12.32	12.17	12.82	11.09	11.25	12.17	11.74	11.74	11.74	11.74	11.74	12.07	11.57	11.57	11.57	11.57	11.57	7.63	7.11	5.7	0	13.18	13.86	13.33	13.33	13.33	13.33	13.33	13.33	13.33	13.29	13.33
XGSB	12.8	12.77	12.81	12.09	13.09	13.5	12.53	12.53	12.53	11.63	12.77	13.04	13.17	12.62	12.48	12.48	12.62	12.27	12.2	12.2	12.2	12.2	12.2	12.2	12.04	12.04	12.04	12.04	12.04	13.91	13.63	12.95	13.18	0	7.16	6.7	6.7	6.7	6.7	6.7	6.7	6.7	6.95	6.07
XCAZ	12.64	12.53	12.49	13.26	10.95	11.44	12.2	12.2	12.2	13.06	12.53	11.7	11.85	10.39	12.24	11.54	12.59	12.86	11.87	11.87	11.87	11.87	11.87	11.87	11.7	11.7	11.7	11.7	11.7	11.92	11.9	12.64	13.86	7.16	0	6.07	6.07	6.07	6.07	6.07	6.07	6.07	6.35	5.37
XCBZ	13.73	13.64	13.6	13.53	12.2	12.64	10.95	10.95	10.95	11.9	11.94	12.87	13.01	11.7	13.36	11.54	12	13.94	10.58	10.58	10.58	10.58	10.58	10.58	10.39	10.39	10.39	10.39	10.39	13.07	12.78	12.05	13.33	6.7	6.07	0	0	0	0	0	0	0	1.94	2.83
XCBW	13.73	13.64	13.6	13.53	12.2	12.64	10.95	10.95	10.95	11.9	11.94	12.87	13.01	11.7	13.36	11.54	12	13.94	10.58	10.58	10.58	10.58	10.58	10.58	10.39	10.39	10.39	10.39	10.39	13.07	12.78	12.05	13.33	6.7	6.07	0	0	0	0	0	0	0	1.94	2.83
XCCC	13.73	13.64	13.6	13.53	12.2	12.64	10.95	10.95	10.95	11.9	11.94	12.87	13.01	11.7	13.36	11.54	12	13.94	10.58	10.58	10.58	10.58	10.58	10.58	10.39	10.39	10.39	10.39	10.39	13.07	12.78	12.05	13.33	6.7	6.07	0	0	0	0	0	0	0	1.94	2.83
XCCO	13.73	13.64	13.6	13.53	12.2	12.64	10.95	10.95	10.95	11.9	11.94	12.87	13.01	11.7	13.36	11.54	12	13.94	10.58	10.58	10.58	10.58	10.58	10.58	10.39	10.39	10.39	10.39	10.39	13.07	12.78	12.05	13.33	6.7	6.07	0	0	0	0	0	0	0	1.94	2.83
XCCS	13.73	13.64	13.6	13.53	12.2	12.64	10.95	10.95	10.95	11.9	11.94	12.87	13.01	11.7	13.36	11.54	12	13.94	10.58	10.58	10.58	10.58	10.58	10.58	10.39	10.39	10.39	10.39	10.39	13.07	12.78	12.05	13.33	6.7	6.07	0	0	0	0	0	0	0	1.94	2.83
XCCU	13.73	13.64	13.6	13.53	12.2	12.64	10.95	10.95	10.95	11.9	11.94	12.87	13.01	11.7	13.36	11.54	12	13.94	10.58	10.58	10.58	10.58	10.58	10.58	10.39	10.39	10.39	10.39	10.39	13.07	12.78	12.05	13.33	6.7	6.07	0	0	0	0	0	0	0	1.94	2.83
XGPG	13.73	13.64	13.6	13.53	12.2	12.64	10.95	10.95	10.95	11.9	11.94	12.87	13.01	11.7	13.36	11.54	12	13.94	10.58	10.58	10.58	10.58	10.58	10.58	10.39	10.39	10.39	10.39	10.39	13.07	12.78	12.05	13.33	6.7	6.07	0	0	0	0	0	0	0	1.94	2.83
XSHZ	13.62	13.53	13.49	13.42	12.08	12.52	10.82	10.82	10.82	11.77	11.82	12.46	12.6	11.24	12.96	11.07	11.55	13.83	10.44	10.44	10.44	10.44	10.44	10.52	9.87	9.87	9.87	9.87	9.87	13.03	12.74	12.01	13.29	6.95	6.35	1.94	1.94	1.94	1.94	1.94	1.94	1.94	0	3.37
XCGU	13.73	13.64	13.6	13.53	12.2	12.64	10.95	10.95	10.95	11.9	11.94	12.87	13.01	11.7	13.36	11.54	12	13.94	10.58	10.58	10.58	10.58	10.58	10.58	10.39	10.39	10.39	10.39	10.39	13.07	12.78	12.05	13.33	6.07	5.37	2.83	2.83	2.83	2.83	2.83	2.83	2.83	3.37	0

## Sheet: Table S7
Table S7. The linkage matrix resulting from the hierarchical clustering in gene Sevir. 5G394700
cluster1	cluster2	distance	# sample in this cluster	new cluster id
ACOYZ	AGTUB	0	2	44
ACOZZ	AGTUH	0	2	45
AGTUX	44	0	3	46
AGTZS	45	0	3	47
AGTWC	46	0	4	48
XCGO	48	0	5	49
XCCH	47	0	4	50
XCCP	50	0	5	51
WZHN	XCAU	0	2	52
XCCT	52	0	3	53
XCBW	XCBZ	0	2	54
XCCC	54	0	3	55
XCCO	55	0	4	56
XCCS	56	0	5	57
XCCU	57	0	6	58
XGPG	58	0	7	59
WZHW	XCAY	0.9	2	60
AGTWO	60	1.67	3	61
WZHT	XCGP	1.9	2	62
XSHZ	59	2.57	8	63
AGTYP	NYHS	2.76	2	64
WZHH	XCAW	3.29	2	65
XCGU	63	3.77	9	66
AGTZP	XCBX	5.03	2	67
NYHP	64	5.16	3	68
WZHU	61	5.31	4	69
XCAP	53	5.7	4	70
XGPW	70	6.2	5	71
XCAS	62	6.3	3	72
WZHO	72	6.52	4	73
XCAZ	XGSB	7.16	2	74
XTOB	68	7.88	4	75
67	73	8.31	6	76
65	69	8.96	6	77
66	74	9.29	11	78
AGTUT	49	9.66	6	79
AGTZH	76	10.01	7	80
51	79	10.15	11	81
71	77	13.47	11	82
80	82	18.01	18	83
81	83	22.24	29	84
75	84	24.44	33	85
78	85	40.7	44	86
